# Supplementary material for: Gender Difference in the Relationship between Extrapulmonary Factors and Reduced Lung Function in Early Adulthood
Source: J Clin Med. 2024 Mar 19;13(6):1769. doi: 10.3390/jcm13061769 (PMC10970829; doi:10.3390/jcm13061769)
Supplement: Supplementary file 1 [file jcm-13-01769-s001.zip]

Archive with 1 entries (1 files):
- jcm-2875604-supplementary.pdf
